# Supplementary material for: Diagnosis of Salivary Gland Tumors Using Transfer Learning with Fine-Tuning and Gradual Unfreezing
Source: Diagnostics (Basel). 2023 Oct 29;13(21):3333. doi: 10.3390/diagnostics13213333 (PMC10648910; doi:10.3390/diagnostics13213333)
Supplement: Supplementary file 1 [file diagnostics-13-03333-s001.zip]

Archive with 1 entries (1 files):
- diagnostics-2640173-supplementary.xls
