# Supplementary material for: Diagnosis of Salivary Gland Tumors Using Transfer Learning with Fine-Tuning and Gradual Unfreezing
Source: Diagnostics (Basel). 2023 Oct 29;13(21):3333. doi: 10.3390/diagnostics13213333 (PMC10648910; doi:10.3390/diagnostics13213333)
Supplement: Supplementary file 1 [file diagnostics-13-03333-s001.zip › diagnostics-2640173-supplementary.xls]

## Sheet: Supplement table 1
train/test	Age	Sex	Side	Location(3=parotid 4=SM)	Short axis(cm)	Long axis(cm)	Short-long-axis ratio	Pathological diagnoses	Pathological reports
0	52	0	0	3	2.16	2.66	0.81203	0	2
0	55	1	1	3	0.68	1	0.68	0	0
0	32	0	0	3	1.11	1.56	0.711538	0	2
0	27	0	1	3	1.73	1.95	0.887179	0	2
0	59	1	0	3	1.3	1.99	0.653266	0	1
0	50	0	0	3	1.67	2.12	0.787736	0	2
0	47	0	0	4	2.13	3.91	0.544757	0	0
0	42	0	0	3	1.43	2.94	0.486395	0	2
0	52	1	1	3	1.28	1.41	0.907801	0	0
0	65	1	0	3	2.46	2.62	0.938931	0	1
0	55	1	1	3	1.47	1.78	0.825843	0	1
0	72	1	0	3	1.15	1.46	0.787671	0	1
0	47	0	0	3	1.52	2.59	0.586873	0	1
0	34	0	0	3	1.69	1.97	0.857868	0	0
0	58	0	1	3	1.8	1.89	0.952381	0	2
0	28	1	1	3	1.98	2.96	0.668919	1	6
0	21	1	1	3	1.99	2.74	0.726277	0	2
0	68	1	1	3	1.01	1.9	0.531579	0	0
0	55	0	0	3	0.65	1.33	0.488722	0	0
0	59	1	1	3	2.09	3.13	0.667732	0	1
0	70	1	1	3	2.28	3.09	0.737864	0	1
0	52	1	0	3	1.35	1.71	0.789474	0	1
0	31	0	1	4	1.03	1.06	0.971698	0	2
0	58	0	0	3	0.86	1.4	0.614286	0	2
0	49	0	1	3	2.36	2.43	0.971193	1	12
0	34	0	0	3	1.09	1.39	0.784173	0	2
0	23	1	0	3	2.49	2.85	0.873684	0	2
0	28	1	1	4	1.4	3.13	0.447284	0	0
0	50	0	0	3	1.1	1.31	0.839695	0	0
0	52	0	0	4	1.31	1.79	0.731844	0	2
0	27	1	0	3	2.7	3.3	0.818182	0	2
0	83	1	0	3	1.49	1.98	0.752525	1	9
0	62	1	0	3	2.37	4.08	0.580882	0	0
0	47	1	1	3	1.71	2.59	0.660232	0	1
0	57	1	0	3	1.05	2.86	0.367133	0	1
0	78	1	0	3	1.91	2.03	0.940887	0	1
0	52	0	0	3	1.89	3.21	0.588785	0	2
0	46	0	0	4	0.77	0.88	0.875	0	2
0	69	1	0	3	1.8	2.19	0.821918	0	2
0	74	1	0	3	2.02	3.89	0.51928	0	1
0	48	0	1	3	1.51	2.26	0.668142	0	2
0	46	0	0	3	1.15	1.57	0.732484	0	2
0	52	1	1	3	1.76	2.35	0.748936	0	2
0	67	1	1	3	0.55	1.07	0.514019	0	0
0	55	1	0	3	1.89	2.82	0.670213	0	1
0	74	1	0	3	1.02	1.49	0.684564	0	0
0	52	1	1	3	0.85	2.26	0.376106	0	1
0	42	0	0	3	1.09	1.16	0.939655	0	2
0	61	1	1	4	2.75	3.95	0.696203	1	3
0	54	0	0	3	1.77	2.64	0.670455	0	0
0	29	1	1	3	1.38	2.09	0.660287	0	2
0	50	0	0	3	2.98	3.05	0.977049	0	2
0	58	1	0	3	2.59	3.33	0.777778	0	1
0	45	1	1	3	1.71	1.82	0.93956	1	9
0	55	1	1	3	1.62	2.46	0.658537	0	1
0	59	1	1	3	1.36	1.92	0.708333	0	1
0	43	1	1	3	1.66	2.03	0.817734	0	2
0	86	1	1	3	2.18	2.49	0.875502	0	1
0	70	1	1	3	1.74	2.15	0.809302	0	1
0	72	0	0	3	1.19	1.75	0.68	0	2
0	59	1	1	3	1.68	1.74	0.965517	0	1
0	40	0	1	3	1.31	1.48	0.885135	0	2
0	65	1	1	3	1.18	2.35	0.502128	0	1
0	74	1	1	3	2.16	4.71	0.458599	0	1
0	52	1	0	3	2.52	4.8	0.525	0	1
0	33	0	1	4	1.5	1.58	0.949367	0	2
0	30	0	0	3	1.36	1.9	0.715789	0	2
0	48	0	1	4	1.19	1.43	0.832168	0	2
0	63	1	0	3	2.52	4.87	0.517454	0	1
0	49	0	0	3	1.36	1.62	0.839506	0	2
0	47	0	0	3	1.27	1.72	0.738372	0	2
0	45	1	1	3	1.51	2.56	0.589844	0	1
0	67	1	0	3	1.27	1.34	0.947761	0	1
0	43	1	0	3	0.89	1.11	0.801802	0	2
0	20	1	0	3	1.77	2.43	0.728395	0	2
0	74	1	1	3	2.81	4.79	0.586639	0	1
0	55	0	1	4	1.16	1.54	0.753247	0	2
0	64	0	0	3	1.07	1.13	0.946903	0	0
0	31	0	0	3	1.15	1.66	0.692771	0	2
0	60	0	0	3	1.33	1.38	0.963768	0	0
0	65	1	0	3	0.79	0.94	0.840426	0	1
0	65	0	0	4	1.81	3.32	0.545181	0	0
0	33	1	0	3	0.46	0.57	0.807018	0	1
0	61	1	1	3	1.35	2.95	0.457627	0	1
0	47	1	0	3	1.45	1.94	0.747423	0	1
0	64	1	1	3	2.19	3.6	0.608333	0	1
0	44	1	0	3	1.39	2.28	0.609649	0	1
0	39	0	1	3	1.32	2.54	0.519685	0	2
0	65	1	0	4	1.01	1.98	0.510101	0	0
0	71	1	0	3	1.28	2.09	0.61244	0	1
0	53	0	1	4	3.16	3.74	0.84492	0	2
0	32	0	1	3	2.21	2.26	0.977876	1	4
0	56	1	0	4	1.87	2.48	0.754032	1	10
0	48	0	1	4	1.37	2.07	0.661836	0	2
0	51	1	1	3	1.67	2.77	0.602888	0	0
0	36	1	0	4	1.78	2.48	0.717742	0	2
0	35	0	1	3	0.92	1.44	0.638889	0	2
0	32	0	1	3	2.16	2.86	0.755245	0	2
0	38	1	0	3	2.3	2.94	0.782313	1	3
0	24	0	1	3	2.79	4.66	0.598712	0	2
0	56	0	1	3	0.92	2.39	0.384937	0	2
0	72	1	1	3	2.31	4.81	0.480249	0	1
0	69	1	0	3	2.05	2.31	0.887446	1	3
0	43	1	0	3	2.38	3.26	0.730061	0	1
0	43	1	0	3	1.4	2.17	0.645161	0	1
0	45	1	0	4	0.81	1.06	0.764151	0	2
0	60	0	1	3	1.81	2.55	0.709804	1	3
0	53	1	0	4	0.81	1.13	0.716814	1	9
0	68	1	1	4	1.77	3.18	0.556604	0	0
0	44	1	1	4	1.1	1.1	1	0	2
0	72	0	1	3	1.4	1.4	1	1	6
0	51	0	0	3	2.86	3.21	0.890966	0	2
0	68	0	1	3	2.19	2.45	0.893878	0	0
0	64	1	0	3	0.74	1.16	0.637931	0	2
0	37	1	1	3	1.83	3.08	0.594156	1	3
0	51	1	0	3	1.63	2.52	0.646825	1	3
0	63	0	0	3	1.47	1.72	0.854651	0	2
0	41	1	0	3	2.84	5.4	0.525926	0	2
0	64	1	1	3	1.9	3.35	0.567164	0	1
0	64	0	0	3	1.58	2.47	0.639676	0	1
0	52	1	1	3	2.24	4.75	0.471579	0	1
0	55	1	0	4	1.68	2.28	0.736842	0	2
0	60	0	0	4	0.76	1.98	0.383838	0	0
0	49	1	0	3	2.46	2.52	0.97619	1	3
0	62	1	1	4	1.47	2.04	0.720588	0	0
0	67	0	0	3	1.49	1.58	0.943038	0	0
0	54	1	1	3	1.61	2.74	0.587591	0	2
0	54	1	1	3	1.31	1.71	0.766082	0	1
0	36	0	0	3	1.31	1.68	0.779762	0	2
0	39	0	1	4	2.73	4.84	0.56405	0	0
0	45	1	0	3	1.28	1.88	0.680851	0	2
0	32	1	0	3	0.82	1.69	0.485207	0	0
0	26	1	1	3	1.02	1.5	0.68	0	2
0	42	1	1	3	1.07	1.41	0.758865	0	1
0	46	1	0	3	2.47	3.44	0.718023	0	1
0	65	1	0	3	1.07	1.92	0.557292	0	1
0	22	1	1	4	1.19	3.31	0.359517	0	0
0	60	1	1	3	2.46	3.17	0.776025	0	1
0	67	0	0	4	1.9	2.47	0.769231	1	9
0	64	1	1	3	2.88	5.67	0.507937	1	9
0	56	0	1	3	0.94	1.6	0.5875	0	0
0	53	1	0	3	1.23	2.28	0.539474	0	0
0	54	0	0	4	1.47	1.71	0.859649	1	9
0	53	0	0	3	1.32	1.4	0.942857	0	2
0	83	0	0	4	2.91	5.06	0.575099	1	3
0	54	1	0	3	1.48	2.24	0.660714	0	1
0	67	1	0	3	2.21	2.22	0.995495	0	1
0	48	1	1	4	0.54	0.73	0.739726	0	2
0	50	1	1	3	1.96	2.94	0.666667	0	2
0	77	0	1	4	1.86	4.37	0.425629	1	9
0	61	0	1	4	1.49	2.27	0.656388	0	0
0	21	0	0	3	2.4	2.5	0.96	1	4
0	46	0	0	3	1.06	2.07	0.512077	0	2
0	61	1	0	4	2.46	3.13	0.785942	1	8
0	57	0	1	3	2.23	2.96	0.753378	0	0
0	53	0	1	4	1.59	2.23	0.713004	0	2
0	52	1	0	3	1.5	2.53	0.592885	0	1
0	52	0	0	4	0.9	1.18	0.762712	0	2
0	66	1	0	3	2.2	3.51	0.626781	0	1
0	55	1	0	3	1.85	2.46	0.752033	0	1
0	34	0	0	3	1.45	1.95	0.74359	0	2
0	56	0	1	4	1.03	2.45	0.420408	0	0
0	47	1	0	4	1.55	2.24	0.691964	0	0
0	31	1	1	3	1.88	2.1	0.895238	0	2
0	63	1	0	4	1.92	2.24	0.857143	0	0
0	70	1	1	3	2.3	2.85	0.807018	0	1
0	46	1	1	3	2.5	3.14	0.796178	0	1
0	55	1	0	3	2.01	2.23	0.901345	0	0
0	49	1	1	3	0.87	1.55	0.56129	1	9
0	31	1	1	3	1.95	2.62	0.744275	0	0
0	58	1	1	3	2.49	4.49	0.554566	0	1
0	60	0	0	4	2.4	4.4	0.545455	0	0
0	61	0	0	3	0.58	1.67	0.347305	1	5
0	55	1	1	3	2.06	2.58	0.79845	0	1
0	62	0	1	3	1.84	1.89	0.973545	0	2
0	58	1	0	4	0.94	2.58	0.364341	0	0
0	67	1	1	3	2.4	3.18	0.754717	0	1
0	40	1	0	3	1.46	2.14	0.682243	0	1
0	54	0	0	3	2.15	2.37	0.907173	0	2
0	67	1	0	4	2.95	4.12	0.716019	1	9
0	61	0	0	3	1.31	1.53	0.856209	0	0
0	44	1	0	3	1.23	1.46	0.842466	0	2
0	30	1	1	3	1.32	2.33	0.566524	1	7
0	62	1	1	3	1.12	1.68	0.666667	0	2
0	54	1	1	3	1.31	2.07	0.63285	0	1
0	31	0	1	3	1.52	2.52	0.603175	0	2
0	48	0	0	4	2.12	3.2	0.6625	0	2
0	63	1	1	3	1.69	2.81	0.601423	0	0
0	26	0	1	3	1.29	2.12	0.608491	0	2
0	37	1	1	3	1.77	3.28	0.539634	0	2
0	65	1	1	3	1.89	2.66	0.710526	0	1
0	55	1	0	3	2.27	2.51	0.904382	0	1
0	63	1	1	3	3.02	4.29	0.703963	1	3
0	75	1	1	3	1.86	2.47	0.753036	0	2
0	52	1	1	3	1.16	1.93	0.601036	0	1
0	55	1	1	3	1.96	3.64	0.538462	0	1
0	63	0	1	4	1.99	2.48	0.802419	0	2
0	57	1	0	3	1.35	2.17	0.62212	0	1
0	21	0	0	4	1.37	2.24	0.611607	0	2
0	66	1	0	4	2.88	4.29	0.671329	0	0
0	66	0	0	4	1.84	2.15	0.855814	0	2
0	49	1	0	3	2.28	6.63	0.343891	0	1
0	55	1	0	3	1.11	2.77	0.400722	0	1
0	37	1	1	3	1.09	1.49	0.731544	0	2
0	61	1	0	3	3.19	4.3	0.74186	0	1
0	60	0	0	3	1.42	2.56	0.554688	0	1
0	56	0	0	3	1.14	1.64	0.695122	0	2
0	51	1	0	3	1.92	2.25	0.853333	0	1
0	62	1	0	3	1.63	3.24	0.503086	0	1
0	63	1	0	3	2.6	3.54	0.734463	0	1
0	69	0	0	3	1.27	2.21	0.574661	1	11
0	29	0	0	3	1.27	1.33	0.954887	1	4
0	31	1	1	3	1.51	1.89	0.798942	0	2
0	59	1	1	3	2.5	2.65	0.943396	0	1
0	59	0	1	3	1.18	2.26	0.522124	1	11
0	49	0	1	3	1.62	2.01	0.80597	1	11
0	66	1	1	3	2.44	2.5	0.976	0	1
0	38	1	1	3	1.4	2.18	0.642202	0	1
0	64	0	0	3	0.89	0.96	0.927083	0	2
0	53	0	0	3	1.86	2.93	0.634812	0	2
0	94	0	0	3	3.22	5.51	0.584392	0	2
0	45	0	1	3	1.13	2.18	0.518349	0	2
0	61	1	1	3	2.43	2.71	0.896679	0	1
0	62	1	1	3	2.4	3.65	0.657534	0	1
0	67	1	0	3	1.86	2.51	0.741036	1	4
0	79	0	1	4	1.3	2.65	0.490566	0	0
0	80	0	1	3	2.38	2.68	0.88806	0	0
0	50	0	0	3	0.81	0.82	0.987805	0	2
0	54	1	0	4	0.71	0.91	0.78022	0	2
0	30	1	1	3	2	3.28	0.609756	0	2
0	50	1	0	3	1.78	2.39	0.74477	0	2
0	55	0	1	3	3.27	4.32	0.756944	0	0
0	63	0	0	3	2.8	3.23	0.866873	0	1
0	36	1	0	4	1.06	1.39	0.76259	1	4
0	48	0	1	4	1.67	4.17	0.40048	0	0
0	41	0	0	3	1.92	3.07	0.625407	0	2
0	54	1	0	3	1.74	1.98	0.878788	0	1
0	69	1	1	4	2.04	3.84	0.53125	0	2
0	61	0	0	4	1.48	2.46	0.601626	0	2
0	46	0	1	4	1.52	2.41	0.630705	0	0
0	56	1	1	3	1.79	2.04	0.877451	0	1
0	52	1	1	3	1.6	2.66	0.601504	0	1
0	76	1	1	3	1.34	2.19	0.611872	0	1
0	70	1	1	3	2.03	3.43	0.591837	0	1
0	44	1	1	3	1.17	1.79	0.653631	0	2
0	66	1	0	4	0.96	2.36	0.40678	0	0
0	28	0	1	3	1.75	1.98	0.883838	1	4
0	59	1	1	3	1.4	1.94	0.721649	0	1
0	33	0	0	3	2.54	3.2	0.79375	0	0
0	62	1	0	3	0.78	1.04	0.75	0	2
0	59	1	1	3	1.06	2.08	0.509615	0	1
0	32	0	0	3	0.78	1.12	0.696429	0	2
0	62	0	0	3	2.4	2.56	0.9375	1	11
0	43	0	1	3	1.88	2.2	0.854545	0	2
0	66	0	0	4	0.78	1.6	0.4875	0	0
0	43	0	1	3	2.78	3.08	0.902597	1	3
0	69	0	1	4	1.1	2.21	0.497738	1	5
0	73	0	0	4	2.04	3.97	0.513854	0	0
0	70	1	0	3	1.4	2.05	0.682927	0	1
0	50	0	0	3	2.49	2.55	0.976471	1	6
0	35	0	0	4	1.89	2.69	0.702602	1	3
0	61	1	0	4	1.65	2.13	0.774648	1	3
0	69	0	0	3	1.86	2.21	0.841629	1	4
0	50	0	1	4	1.39	2.46	0.565041	1	11
1	61	1	1	3	2.39	4.56	0.524123	0	1
1	56	1	0	3	2.08	2.26	0.920354	0	1
1	55	1	0	3	1.18	1.49	0.791946	0	2
1	59	0	0	4	1.36	2.67	0.509363	0	2
1	31	1	0	3	1.4	2.14	0.654206	0	2
1	62	1	0	3	1.62	2.81	0.576512	0	1
1	60	0	1	3	1.28	2.39	0.535565	0	0
1	44	0	1	3	1.02	1.36	0.75	0	2
1	67	1	1	3	2.14	2.4	0.891667	0	1
1	63	1	0	3	2.03	2.87	0.707317	0	1
1	67	0	0	3	2.02	2.52	0.801587	0	2
1	57	0	0	4	1.34	2	0.67	0	0
1	66	1	1	4	1.16	2.74	0.423358	0	2
1	55	1	0	3	1.3	2.37	0.548523	0	1
1	55	1	1	4	1.78	1.87	0.951872	0	0
1	27	0	1	3	0.78	1.06	0.735849	0	2
1	66	0	0	3	0.76	0.92	0.826087	0	0
1	73	0	1	3	1.52	2.64	0.575758	0	1
1	20	0	0	4	2.78	4.22	0.658768	0	2
1	27	0	1	4	0.82	0.98	0.836735	1	4
1	60	1	1	3	1.21	2.45	0.493878	0	0
1	56	1	1	3	2.51	3.52	0.713068	0	1
1	42	0	1	3	0.71	1.18	0.601695	0	0
1	61	1	1	4	1.8	3.14	0.573248	0	0
1	53	1	0	3	2.31	3.32	0.695783	0	1
1	72	1	1	3	1.45	2.74	0.529197	0	1
1	74	0	0	3	2.24	4.83	0.463768	0	0
1	28	1	1	3	0.69	1	0.69	0	0
1	42	0	1	3	2.64	3.24	0.814815	0	2
1	69	1	0	3	2.09	3.22	0.649068	0	1
1	67	1	0	3	2.82	3.43	0.822157	0	1
1	50	0	0	3	2.62	3.19	0.821317	1	6
1	62	1	1	3	1.09	1.14	0.95614	0	2
1	65	1	0	3	1.43	1.74	0.821839	0	0
1	49	1	1	3	2.54	3.79	0.670185	0	1
1	73	1	0	3	2.11	2.4	0.879167	1	12
1	44	0	1	4	1.58	1.72	0.918605	0	2
1	22	1	1	3	1.48	1.5	0.986667	0	2
1	38	1	0	3	1.29	2.02	0.638614	1	4
1	60	0	1	4	1.04	1.93	0.53886	0	0
1	60	0	1	3	1.06	1.83	0.579235	0	0
1	60	1	0	3	1.53	1.82	0.840659	0	1
1	70	0	0	3	1.12	1.39	0.805755	1	9
1	52	1	0	3	1.24	2.23	0.556054	0	1
1	71	1	1	3	1.59	2.35	0.676596	0	1
1	60	1	0	3	1.83	2.21	0.828054	0	1
1	27	0	1	3	1.53	2.4	0.6375	1	4
1	19	1	0	3	1.22	1.69	0.721893	0	0
1	41	1	0	3	1.43	2.13	0.671362	0	2
1	67	0	1	3	1.15	1.44	0.798611	0	2
1	59	1	0	3	0.81	1.1	0.736364	0	2
1	39	0	0	3	0.83	1.35	0.614815	0	2
1	63	1	1	3	1.24	3.04	0.407895	0	1
1	58	0	1	3	1.73	2.06	0.839806	0	0
1	72	0	1	3	1.68	2.19	0.767123	0	2
1	40	1	1	4	3.09	3.35	0.922388	1	4
1	53	0	0	3	0.81	1.35	0.6	0	0
1	74	0	1	4	2.35	4.4	0.534091	1	3
1	55	1	0	3	2.59	4.09	0.633252	0	1
1	51	0	1	3	1.2	2.26	0.530973	0	2
1	55	0	0	3	1.99	2.57	0.774319	0	0
1	58	1	1	3	1.47	2.37	0.620253	0	1
1	22	0	1	4	1.33	1.55	0.858065	0	2
1	61	0	1	3	1.2	1.92	0.625	1	4
1	59	1	0	3	1.23	1.75	0.702857	0	1
1	65	1	0	3	1.4	2.74	0.510949	0	1
1	57	0	1	3	1.26	1.86	0.677419	0	0
1	74	0	0	3	1.88	4	0.47	0	1
1	60	1	0	3	2.4	3.23	0.743034	0	2
1	59	1	0	3	1.34	1.95	0.687179	0	0
1	31	0	0	3	1.83	2.31	0.792208	0	2
1	54	0	0	3	2.23	2.81	0.793594	0	2
1	61	0	0	3	1.1	1.87	0.588235	0	2

## Sheet: Supplemnt table 2
	VGG16	ResNet50V2	MobileNetV2	EfficientNetB0	DenseNet121	Xception	NASNetMobile	InceptionV3	InceptionResNetV2
Fold 1
ACC	1	1	0.6716	0.6716	1	1	1	0.9981	0.9813
LOSS	0.0285	0.0014	0.9209	0.9207	0.0051	0.0056	0.0044	0.0054	0.0659
VAL_ACC	0.7218	0.7744	0.6466	0.6466	0.7895	0.7744	0.7519	0.7368	0.7368
VAL_LOSS	0.8233	1.3905	0.6917	0.6908	0.8838	1.057	1.0246	0.9163	0.8814
Fold 2
ACC	1	1	0.3451	0.3451	1	1	1	1	0.9981
LOSS	0.0189	0.0067	0.932	0.9321	0.0136	0.014	0.0104	0.0144	0.0268
VAL_ACC	0.812	0.7519	0.2857	0.2857	0.8421	0.797	0.7744	0.7293	0.782
VAL_LOSS	0.5409	1.241	0.7002	0.6987	0.4292	0.9014	0.871	0.9048	1.0489
Fold 3
ACC	0.9981	0.9963	0.3377	0.3377	0.9907	0.9981	1	0.9963	1
LOSS	0.0369	0.0124	0.9272	0.9272	0.0356	0.02	0.0107	0.0264	0.0178
VAL_ACC	0.8271	0.8346	0.3158	0.3158	0.797	0.812	0.782	0.7444	0.7444
VAL_LOSS	0.5061	1.4537	0.6942	0.6952	0.9014	1.161	0.6251	1.0848	0.9084
Fold 4
ACC	0.9963	0.9981	0.6679	0.3321	0.9963	0.9739	0.9851	0.9981	0.9963
LOSS	0.032	0.0102	0.9234	0.9234	0.0169	0.0653	0.0444	0.0267	0.0361
VAL_ACC	0.7744	0.797	0.6617	0.3383	0.8045	0.7368	0.7068	0.7444	0.7368
VAL_LOSS	0.7306	0.9973	0.6926	0.6939	0.6215	0.9069	1.292	0.9438	0.8882
Fold 5
ACC	0.9981	1	0.6791	0.6791	0.9944	0.9888	1	0.9981	1
LOSS	0.0317	0.003	0.9152	0.9152	0.0307	0.056	0.0185	0.0238	0.0175
VAL_ACC	0.812	0.6992	0.6165	0.6165	0.7594	0.7143	0.6917	0.7293	0.782
VAL_LOSS	0.562	1.6591	0.6896	0.6883	0.7648	1.0832	1.0932	1.1317	1.1066

## Sheet: Supplemnt table 3
Fine tuning with gradually unfreezing 1
Model	ResNet50V2	VGG16	DenseNet121
Unfreeze layer	conv5_block1_preact_bn	Block5_conv1	conv5_block1_0_bn
AVG_ACC	0.992	1	0.999
AVG_LOSS	0.036	0	0.005
AVG_VAL_ACC	0.905	0.836	0.898
AVG_VAL_LOSS	0.648	0.827	0.407
Best epochs by AVG_VAL_ACC	3	17	3
Retrain to Best epoch
ACC	0.9944	1	1
LOSS	0.0168	0.00089435	0.0013
VAL_ACC	0.8582	0.8358	0.7836
VAL_LOSS	1.0194	0.8074	1.0816
TEST_ACC	0.8025	0.6914	0.7778
TEST_LOSS	1.0665	1.3176	1.2066
Fine tuning with gradually unfreezing 2
Model	ResNet50V2	VGG16	DenseNet121
Unfreeze layer	conv4_block5_preact_bn	Block4_conv1	conv4_block13_0_bn
Learning rate	0.0001	0.0001	1e-05
AVG_ACC	0.996	0.732	1
AVG_LOSS	0.021	0.376	0.005
AVG_VAL_ACC	0.92	0.618	0.919
AVG_VAL_LOSS	0.566	0.998	0.237
Best epochs by AVG_VAL_ACC	7	14	2
Retrain to Best epoch
ACC	1	0.6785	0.9589
LOSS	0.0145	0.9159	0.1484
VAL_ACC	0.8358	0.6194	0.9627
VAL_LOSS	1.2036	0.6921	0.0999
TEST_ACC	0.8896	0.6667	0.7531
TEST_LOSS	0.5273	0.6917	0.5433

## Sheet: code
	0	1	2	3	4	5	6	7	8	9	10	11	12
train/test	train/validation	testing
Sex	female	male
Side	R	L
Location				parotid	SM
Pathological diagnoses	benign	malignancy
Pathological reports	Other BTs	warthins	pleomorphic adenoma	Poorly differentiated/undifferentiated/invasive carcinoma	Mucoepidermoid carcinoma	Adenoid cystic carcinoma	Lymphoepithelial carcinoma	Acinic cell carcinoma	Carcinoma ex pleomorphic adenoma	Metastatic carcinoma	salivary duct carcinoma	lymphoma	adenocarcinoma
